# Supplementary material for: Ozone Pollution Alters Olfaction and Behavior of Pollinators
Source: Antioxidants (Basel). 2021 Apr 21;10(5):636. doi: 10.3390/antiox10050636 (PMC8143334; doi:10.3390/antiox10050636)
Supplement: Supplementary file 1 [file antioxidants-10-00636-s001.zip]

Archive with 1 entries (1 files):
- antioxidants-1176102-supplementary.pdf
